# Supplementary material for: Bioactive Compound Profiling of Olive Fruit: The Contribution of Genotype
Source: Antioxidants (Basel). 2022 Mar 30;11(4):672. doi: 10.3390/antiox11040672 (PMC9032303; doi:10.3390/antiox11040672)
Supplement: Supplementary file 1 [file antioxidants-11-00672-s001.zip]

Archive with 1 entries (1 files):
- antioxidants-1617945-supplementary.pdf
